# Supplementary material for: Identification of QTNs Controlling Seed Protein Content in Soybean Using Multi-Locus Genome-Wide Association Studies
Source: Front Plant Sci. 2018 Nov 21;9:1690. doi: 10.3389/fpls.2018.01690 (PMC6258895; doi:10.3389/fpls.2018.01690)
Supplement: TABLE S1 — Summary of details of planting conditions in field experiments. [file Table_1.XLSX]

## Sheet: Sheet1
Table S1 Summary of details of planting conditions in field experiments
Environment	Locations	Longitude and Latitude	Year	Experimental treatment
				Planting Density (×105 plant/hm2)	Fertilizer (N / P2O5/ K2O) (kg/hm2)	Sowing Date
E1	Acheng	126.50°E，45.27°N	2016	22	18/46/30	2018-05-15
E2	Acheng	126.50°E，45.27°N	2016	22	18/46/30	2018-05-05
E3	Acheng	126.50°E，45.27°N	2016	25	18/46/30	2018-05-05
E4	Acheng	126.50°E，45.27°N	2016	22	36/92/60	2018-05-05
E5	Shuangcheng	126.18°E，45.22°N	2016	22	18/46/30	2018-05-15
E6	Shuangcheng	126.18°E，45.22°N	2016	22	18/46/30	2018-05-10
E7	Shuangcheng	126.18°E，45.22°N	2016	25	18/46/30	2018-05-10
E8	Shuangcheng	126.18°E，45.22°N	2016	22	36/92/60	2018-05-10
E9	Haerbin	126.63°E，45.75°N	2016	22	18/46/30	2018-05-17
E10	Haerbin	126.63°E，45.75°N	2016	22	18/46/30	2018-05-07
E11	Haerbin	126.63°E，45.75°N	2016	25	18/46/30	2018-05-07
E12	Haerbin	126.63°E，45.75°N	2016	22	36/92/60	2018-05-07
E13	Keshan	125.52°E，48.02°N	2013	28	18/46/30	2018-05-15
E14	Haerbin	126.63°E，45.75°N	2015	28	18/46/30	2018-05-10
E15	Haerbin	126.63°E，45.75°N	2015	32	18/46/30	2018-05-10
E16	Keshan	125.52°E，48.02°N	2015	28	18/46/30	2018-05-15
E17	Keshan	125.52°E，48.02°N	2015	32	18/46/30	2018-05-15
E18	Haerbin	126.63°E，45.75°N	2014	22	18/46/30	2018-05-10
E19	Haerbin	126.63°E，45.75°N	2014	22	18/46/30	2018-05-10
E20	Haerbin	126.63°E，45.75°N	2015	22	18/46/30	2018-05-10
