# Supplementary material for: Identification of QTNs Controlling Seed Protein Content in Soybean Using Multi-Locus Genome-Wide Association Studies
Source: Front Plant Sci. 2018 Nov 21;9:1690. doi: 10.3389/fpls.2018.01690 (PMC6258895; doi:10.3389/fpls.2018.01690)
Supplement: TABLE S2 — Statistical characteristics of protein content in the parents and the FW-RIL populations grown in twenty environments. [file Table_2.XLSX]

## Sheet: Sheet1
Table S2 Statistical characteristics of protein content in the parents and the FW-RIL populations grown in twenty environments
Env	Parents						FW-RIL
	Kenfeng14	Kenfeng15	Kenfeng19	Heinong48	Rangea		Mean	SD	Min	Max	Range	Skewness	Kurtosis	CVb
E1	41.05	40.45	43.55	43.6	3.15		41.93	1.5	38.1	46.3	8.2	0.11	-0.19	3.57
E2	39.65	40.75	42.5	42.45	2.85		41.65	1.24	38.2	45	6.8	-0.14	-0.11	2.98
E3	39.2	40	42.6	42.6	3.4		41.43	1.64	37.6	45	7.4	-0.32	-0.25	3.96
E4	40.2	41.75	42.9	43.65	3.45		42.07	1.39	37.3	45.1	7.8	-0.4	0.43	3.31
E5	40.45	40.95	42.7	43.45	3		41.63	1.55	38	45.6	7.6	-0.07	-0.1	3.72
E6	41.3	41.45	43.05	43.35	2.05		41.93	1.3	38	46.1	8.1	-0.07	0.62	3.11
E7	41.8	41.7	42.95	43.4	1.7		41.97	1.37	38.5	46.2	7.7	0.12	0.07	3.26
E8	41.6	40.65	42.25	43.6	2.95		42.31	1.16	39.5	44.7	5.2	-0.21	-0.51	2.74
E9	40.55	40.9	41.95	42.6	2.05		41.66	1.32	37.5	45.6	8.1	-0.02	0.38	3.17
E10	40.8	41.35	42.6	42.95	2.15		41.82	1.39	38	45.4	7.4	-0.36	0.01	3.33
E11	41.9	41.4	43.2	42.95	1.8		41.89	1.31	38.4	44.8	6.4	-0.31	-0.48	3.14
E12	42.05	41.65	43.35	43.8	2.15		41.99	1.22	38.8	44.5	5.7	-0.17	-0.36	2.9
E13	42.64	43.2	44.77	46.68	4.04		43.4	2.3	38.48	50.04	11.56	0.25	-0.25	5.3
E14	39.9	41.1	42.9	43.9	4		42.64	1.19	39.8	46.8	7	0.15	0.49	2.78
E15	43.8	42.9	45.3	44.7	2.4		43.08	1.04	40.8	46	5.2	-0.01	0.09	2.42
E16	39.5	40.9	43	43.3	3.8		41.88	1.22	38.15	45.99	7.84	0.02	0.84	2.91
E17	41.45	41.2	42.7	43.5	2.3		42.4	1.25	39.26	45.84	6.58	0.05	-0.15	2.94
E18	42.31	42.19	43.25	45.11	2.92		42.18	2.08	37.74	47.12	9.38	0.11	-0.52	4.93
E19	40.67	41.31	42.07	42.63	1.96		42.68	2.04	36.97	47.13	10.16	-0.12	-0.48	4.77
E20	40.8	41.63	44.07	42.78	3.27		42.16	1.19	38.9	46.43	7.53	0.16	0.67	2.82
a , Range = PCMax - PCMin
b , CV: coefficient of variation, and the unit is %.
