# Supplementary material for: Identification of QTNs Controlling Seed Protein Content in Soybean Using Multi-Locus Genome-Wide Association Studies
Source: Front Plant Sci. 2018 Nov 21;9:1690. doi: 10.3389/fpls.2018.01690 (PMC6258895; doi:10.3389/fpls.2018.01690)
Supplement: TABLE S3 — The correlation analysis between each pair of environment. [file Table_3.XLSX]

## Sheet: Sheet1
Table S3 The correlation analysis between each pair of environments
	E1	E2	E3	E4	E5	E6	E7	E8	E9	E10	E11	E12	E13	E14	E15	E16	E17	E18	E19	E20
E1		<.0001	0.0002	0.0005	0.0001	0.0039	<.0001	0.0056	0.0001	0.0003	<.0001	0.0015	0.5528	0.196	0.1485	0.3522	0.1078	0.0107	0.0062	0.2735
E2	0.3833**		0.0259	<.0001	0.003	0.0146	<.0001	0.0001	0.0002	<.0001	0.0011	0.0294	0.3149	0.0264	0.0255	0.1721	0.0111	0.002	0.0046	0.0724
E3	0.4321**	0.2701*		0.0021	<.0001	0.0235	<.0001	0.0009	0.0005	0.2942	<.0001	0.0001	0.2703	0.7501	0.0059	0.802	0.0259	0.0016	0.0015	0.4405
E4	0.3735**	0.4267**	0.3898**		0.0005	0.0098	0.0005	<.0001	0.0011	0.0002	0.0002	<.0001	0.164	0.0215	0.1001	0.032	0.065	0.0136	0.031	0.0414
E5	0.3545**	0.2791**	0.4550**	0.3472**		0.0001	<.0001	0.0014	<.0001	0.001	<.0001	<.0001	0.2153	0.3603	0.1576	0.4381	0.0342	0.0021	0.0041	0.5026
E6	0.2657**	0.2234**	0.2531*	0.2598**	0.3330**		0.0009	0.0061	<.0001	0.002	<.0001	0.0455	0.0012	0.0124	0.5248	0.0116	0.9788	0.0019	0.0071	0.0056
E7	0.4758**	0.3674**	0.5124**	0.3563**	0.4512**	0.2917**		0.001	<.0001	0.0009	<.0001	0.0002	0.193	0.0006	0.023	0.0022	0.014	0.0004	0.0009	0.0008
E8	0.2589**	0.3509**	0.3652**	0.4828**	0.2831**	0.2385**	0.2909**		0.0015	0.0025	<.0001	0.0053	0.2299	0.1778	0.0046	0.2446	0.0103	0.003	0.0189	0.2942
E9	0.3526**	0.3426**	0.3838**	0.3253**	0.4098**	0.3799**	0.4195**	0.2759**		0.0056	0.0003	<.0001	0.2122	0.8397	0.0013	0.5346	0.035	<.0001	0.0334	0.7473
E10	0.3483**	0.3665**	0.1227	0.3934**	0.3030**	0.2760**	0.3063**	0.2747**	0.2515**		0.0113	0.0148	0.7991	0.0395	0.0486	0.3062	0.0625	0.2569	0.0567	0.0436
E11	0.3977**	0.3097**	0.4321**	0.3850**	0.4496**	0.3463**	0.5155**	0.3827**	0.3180**	0.2374**		0.0002	0.6109	0.0106	0.0064	0.0107	0.0019	0.0093	0.006	0.0246
E12	0.3018**	0.2096*	0.4283**	0.4257**	0.4324**	0.1179*	0.3381**	0.2511**	0.3577**	0.2288**	0.3353**		0.2101	0.065	0.3293	0.15	0.316	<.0001	0.0005	0.0818
E13	0.0551	0.0921	0.1224	0.1395	0.1089	0.2721**	0.1144	0.1036	0.1072	0.0229	-0.0451	0.111		0.0601	0.1281	0.0531	0.53	0.0066	0.0018	0.0619
E14	0.1198	0.2018*	0.0354	0.2285*	0.0805	0.2115**	0.2946**	0.1162	0.0174	0.1836*	0.2231**	0.1629	0.1571		0.0696	<.0001	0.0175	0.0115	0.1365	<.0001
E15	0.1338	0.2030*	0.299**	0.1645	0.1242	0.0544	0.1986*	0.2414**	0.2724**	0.1760*	0.2380**	0.0865	0.1274	0.1516		0.1574	<.0001	0.0736	0.003	0.0731
E16	0.0864	0.1249	-0.0279	0.2135*	0.0683	0.2134**	0.2650**	0.1004	0.0535	0.0918	0.2230**	0.1274	0.1615*	0.8860**	0.1184		0.0207	0.0002	0.2047	<.0001
E17	0.1488	0.2301**	0.2444*	0.1843	0.1852*	0.0022	0.2141**	0.2193**	0.1803*	0.1664	0.2694**	0.0889	0.0527	0.1977*	0.8836**	0.1927*		0.2199	0.0413	0.0239
E18	0.2581**	0.2979**	0.3697**	0.2731**	0.2907**	0.2848**	0.3347**	0.2755**	0.3884**	0.1111	0.2502**	0.4152**	0.2465**	0.2299**	0.1639	0.3349**	0.1128		<.0001	0.0108
E19	0.2617**	0.2672**	0.3511**	0.2191*	0.2567**	0.2368**	0.2977**	0.2073*	0.1897*	0.1766	0.2494**	0.3116**	0.2686**	0.1297	0.2556**	0.1161	0.1771*	0.3839**		0.1073
E20	0.1016	0.1639	0.0858	0.2033*	0.059	0.2337**	0.2891**	0.0906	0.0277	0.1800*	0.1970*	0.1538	0.1559	0.9661**	0.1498	0.8484**	0.1881*	0.2319**	0.1402
The correlation coefficients were at bottom left corner, and the corresponding P- values were at upper right corner.
* and **: at the 0.05 and 0.01 levels of significance, respectively.
