# Supplementary material for: Identification of QTNs Controlling Seed Protein Content in Soybean Using Multi-Locus Genome-Wide Association Studies
Source: Front Plant Sci. 2018 Nov 21;9:1690. doi: 10.3389/fpls.2018.01690 (PMC6258895; doi:10.3389/fpls.2018.01690)
Supplement: TABLE S4 — Significant QTNs for seed protein content across 20 environments using the five multi-locus GWAS methods. [file Table_4.XLSX]

## Sheet: Sheet1
Table S4 Significant QTNs for seed protein content across 20 environments using the five multi-locus GWAS methods
Method	Environment	Marker name	Chromosome	Marker Position (bp)	QTN effect	LOD score	-LOG10(P)	r2 (%)	MAF	Genotype for code 1	Var_Error	Var_phen (total)
mrMLM	E1	AX-157505243	4	10522422	-0.5757	3.4427	4.16472	11.6054	0.3405	AA	1.5665	2.2395
	E1	AX-157168337	16	28693806	0.6368	4.6645	5.44668	14.1995	0.306	TT
	E1	AX-157377056	17	39776300	-0.5326	3.2443	3.95474	11.3741	0.4784	GG
	E2	AX-157506141	9	34120396	-0.5554	4.0193	4.77182	12.3586	0.1849	TT	1.1374	1.537
	E2	AX-157489326	6	48361864	0.4264	3.7825	4.52301	11.809	0.4622	TT
	E3	AX-157083233	6	49396770	-0.7828	3.1977	3.90532	19.2139	0.2778	AA	2.2171	2.6895
	E4	AX-157425865	8	1817953	-0.4929	3.7772	4.51744	11.6408	0.4495	AA	1.5582	1.9447
	E4	AX-157570402	18	6595749	-0.4698	3.514	4.24004	10.9554	0.4545	GG
	E8	AX-157512649	16	24057874	0.3126	3.1604	3.86574	7.0027	0.4291	AA	1.2503	1.3406
	E9	AX-157370260	17	40110282	0.4635	3.2208	3.92982	11.366	0.4889	AA	1.4628	1.7478
	E9	AX-157310261	3	42721975	-0.5764	3.3608	4.07812	11.1414	0.1963	AA
	E10	AX-157333937	18	2064407	0.5634	3.5586	4.28711	11.8961	0.2702	CC	1.6672	1.9363
	E14	AX-157298785	18	6620851	-0.3899	4.2135	4.97539	10.7765	0.4894	AA	1.2563	1.4055
	E15	AX-157397239	4	47801472	-0.3214	3.1295	3.83294	9.4249	0.4683	CC	0.9667	1.0883
	E16	AX-157443296	18	6597875	-0.4878	3.825	4.56772	15.9563	0.4824	TT	1.2494	1.4827
	E18	AX-116904403	2	41696295	-1.0638	4.9985	5.79457	13.8689	0.1525	GG	3.7466	4.3209
	E19	AX-157462104	7	20724011	0.8162	4.6418	5.423	15.1796	0.3702	GG	3.4194	4.1499
	E20	AX-157298785	18	6620851	-0.4009	4.0156	4.76794	11.0178	0.4894	AA	1.1272	1.4148
	E20	AX-157277130	10	43600432	0.5055	4.1291	4.88697	11.5764	0.2148	GG
FASTmrMLM	E2	AX-157223922	5	27809765	-0.1733	3.1342	3.8379	1.9232	0.4752	TT	1.146	1.537
	E2	AX-157506141	9	34120396	-0.4414	4.0263	4.7792	7.8067	0.1901	TT
	E2	AX-157489326	6	48361864	0.3398	4.2621	5.0263	7.4973	0.4628	TT
	E6	AX-157514742	1	5244469	0.4126	4.7555	5.5416	8.5776	0.295	CC	1.5166	1.6961
	E9	AX-157594705	4	47793555	-0.349	3.9417	4.6904	6.9674	0.4599	TT	1.4991	1.7478
	E14	AX-157298785	18	6620851	-0.2873	4.3197	5.0865	5.8645	0.4965	AA	1.0585	1.4055
	E14	AX-157489683	19	12506852	-0.2919	5.9248	6.7553	5.0798	0.2812	GG
	E14	AX-157320099	17	41316774	-0.2511	3.7878	4.5286	4.2073	0.3958	GG
	E14	AX-157576371	18	56186788	-0.2668	4.0384	4.7919	4.4543	0.3194	GG
	E15	AX-157088197	1	2142538	0.2427	3.058	3.757	5.4099	0.4826	GG	0.8373	1.0883
	E15	AX-157217990	14	7160557	-0.2288	3.4178	4.1384	4.7886	0.4965	AA
	E15	AX-157397239	4	47801472	-0.2678	3.0658	3.7652	6.5423	0.4757	CC
	E16	AX-157443296	18	6597875	-0.36	4.2572	5.0211	8.7115	0.4896	TT	1.2026	1.4827
	E18	AX-157398461	1	38536147	0.7592	3.9361	4.6845	13.2062	0.425	AA	3.2467	4.3209
	E19	AX-157563683	17	24178403	-0.9661	7.5582	8.4385	17.7614	0.2406	GG	2.7721	4.1499
	E19	AX-157487767	3	28963194	0.4456	4.7182	5.5027	4.7389	0.4323	AA
	E19	AX-157393800	1	36630129	0.5277	4.1722	4.9321	6.3915	0.3684	AA
	E20	AX-157197609	2	19981350	-0.3442	3.3807	4.0992	8.0585	0.3576	TT	1.2005	1.4148
FASTmrEMMA	E9	AX-157074676	2	43036996	-0.6376	3.6489	4.3823	5.5938	0.4124	TT	1.3457	1.7478
	E9	AX-157594705	4	47793555	-0.6474	3.2405	3.9507	5.606	0.4599	TT
	E10	AX-157333937	18	2064407	0.9561	4.3307	5.098	8.5434	0.2738	CC	1.4996	1.9363
	E10	AX-157069070	12	10655900	0.8326	4.2443	5.0076	8.2985	0.4206	TT
	E13	AX-157083284	1	47854130	0.9882	3.129	3.8324	4.4267	0.4167	CC	4.6659	5.2847
	E14	AX-157298785	18	6620851	-0.673	4.4343	5.2063	7.7763	0.4965	AA	1.0405	1.4055
	E14	AX-157570733	10	43785659	0.7528	5.0859	5.8855	9.271	0.3646	TT
	E15	AX-157088197	1	2142538	0.5056	3.1474	3.8519	5.4982	0.4826	GG	0.9061	1.0883
	E16	AX-157527748	9	20055990	0.688	3.3295	4.045	7.0805	0.3958	TT	1.2648	1.4827
	E19	AX-157462104	7	20724011	1.3545	4.9747	5.7699	9.8267	0.3647	GG	3.0893	4.1499
	E19	AX-157528023	6	49306485	0.9844	3.8206	4.5631	5.4309	0.4511	TT
	E20	AX-157197609	2	19981350	-0.6474	3.3592	4.0765	6.1363	0.3576	TT	1.1851	1.4148
pLARmEB	E1	AX-157441590	3	7426326	0.377	3.002	3.6974	5.7549	0.3093	GG	1.53	2.2395
	E1	AX-157533177	4	13762034	-0.3481	3.0847	3.7853	4.5166	0.3136	GG
	E1	AX-157457191	16	27979550	0.5536	6.4329	7.2801	12.799	0.339	AA
	E2	AX-117030987	9	32461575	-0.4089	7.2012	8.0715	10.7374	0.4711	TT	0.98	1.537
	E2	AX-157454478	13	33441264	-0.3485	3.9502	4.6993	5.5481	0.2025	TT
	E2	AX-157489326	6	48361864	0.4169	6.5268	7.377	11.1415	0.4628	TT
	E2	AX-157161583	4	51220311	-0.3049	3.7254	4.4629	3.7972	0.1653	TT
	E3	AX-157357710	12	11111913	-0.608	6.903	7.7647	9.8332	0.3193	CC	1.2571	2.6895
	E3	AX-157277082	5	34603945	0.4195	3.3181	4.0329	4.3035	0.2651	AA
	E3	AX-117037652	5	37940321	-0.6365	3.3707	4.0886	6.3688	0.1566	CC
	E3	AX-157525990	4	44903488	0.3173	3.6532	4.3869	2.8696	0.4337	NN
	E3	AX-157222987	19	49205858	0.5876	6.2607	7.1024	6.6909	0.241	CC
	E3	AX-157083233	6	49396770	-0.5105	3.6498	4.3833	6.67	0.2711	AA
	E8	AX-157512649	16	24057874	0.2387	3.4353	4.1569	4.0945	0.4301	GG	1.1654	1.3406
	E8	AX-116882521	19	49165483	0.3525	3.7741	4.5142	6.5244	0.2537	GG
	E9	AX-157243645	17	4857477	-0.3177	3.5233	4.2499	4.9741	0.2664	GG	1.3224	1.7478
	E9	AX-157594705	4	47793555	-0.415	5.2647	6.0712	9.8512	0.4599	TT
	E10	AX-157590627	18	2406775	0.4536	6.0305	6.8646	8.553	0.4643	GG	1.2086	1.9363
	E10	AX-157483054	8	3760521	-0.487	6.07	6.9054	9.8843	0.4286	TT
	E10	AX-157243628	6	5134217	-0.4966	5.6425	6.4631	7.9971	0.2302	CC
	E10	AX-157544749	12	11076634	0.3224	3.5446	4.2723	3.5594	0.2579	TT
	E10	AX-157050859	5	22500310	-0.6024	6.7252	7.5815	9.6838	0.1825	GG
	E12	AX-157566978	12	1258280	-0.2413	3.6471	4.3804	3.8433	0.4341	TT	0.956	1.4821
	E12	AX-157314239	3	3522501	0.3392	4.5947	5.3739	6.3512	0.2713	AA
	E12	AX-157598743	6	4203975	0.4064	6.5669	7.4183	8.8114	0.2829	GG
	E12	AX-157140089	6	9110393	0.4244	5.3493	6.159	7.3596	0.1589	AA
	E12	AX-117066949	19	46210602	0.2556	5.3225	6.1312	3.6631	0.2946	TT
	E15	AX-157217990	14	7160557	-0.2442	3.2231	3.9323	5.4547	0.4965	AA	0.8862	1.0883
	E15	AX-157397239	4	47801472	-0.2283	3.4327	4.1542	4.7544	0.4757	CC
	E16	AX-157500861	7	771138	-0.3463	3.9776	4.7281	7.034	0.3125	TT	1.0799	1.4827
	E16	AX-157443296	18	6597875	-0.3833	5.1154	5.9161	9.8788	0.4896	TT
	E18	AX-157553591	1	5782706	0.4828	3.1038	3.8056	5.0117	0.3375	NN	3.3599	4.3209
	E19	AX-157462104	7	20724011	0.6485	5.9018	6.7315	9.5839	0.3647	GG	2.4387	4.1499
	E19	AX-157487767	3	28963194	0.4713	3.9016	4.6482	5.3003	0.4323	AA
	E19	AX-157360634	13	36381755	0.4318	4.7476	5.5333	4.4491	0.4699	TT
	E19	AX-157393800	1	36630129	0.6112	5.4928	6.3079	8.5744	0.3684	AA
	E20	AX-157197609	2	19981350	-0.3753	3.8142	4.5564	9.5767	0.3576	TT	1.2624	1.4148
ISIS EM-BLASSO	E1	AX-157321849	3	2722901	0.4853	3.5705	4.2997	9.5361	0.3051	AA	1.5301	2.2395
	E1	AX-157151947	8	12132089	-0.3342	3.0027	3.6981	4.814	0.4364	CC
	E1	AX-157168337	16	28693806	0.3662	3.9356	4.684	5.2294	0.3008	TT
	E1	AX-157529870	1	36543823	-0.4142	3.3479	4.0645	7.2299	0.4153	TT
	E2	AX-157506141	9	34120396	-0.4116	3.6333	4.3659	6.7881	0.1901	TT	1.0726	1.537
	E2	AX-157489326	6	48361864	0.3086	3.3714	4.0893	6.1862	0.4628	TT
	E3	AX-157357710	12	11111913	-0.6191	5.316	6.1245	12.7429	0.3193	CC	1.4648	2.6895
	E3	AX-116890377	19	49166776	0.6414	4.3687	5.1378	9.9659	0.241	CC
	E3	AX-157118137	18	58013688	0.4166	3.6857	4.4211	6.4292	0.4398	TT
	E5	AX-116893247	17	38503311	-0.4459	3.542	4.2696	4.6284	0.145	CC	1.9414	2.401
	E6	AX-157514742	1	5244469	0.4452	4.7555	5.5416	9.9878	0.295	CC	1.4173	1.6961
	E7	AX-157343093	3	4333804	-0.4353	3.8837	4.6294	7.4727	0.2214	CC	1.4501	1.8726
	E7	AX-157128132	8	43774339	-0.2705	3.2922	4.0055	3.56	0.3321	GG
	E7	AX-157460567	19	50495750	0.384	5.2897	6.0972	7.8617	0.4809	GG
	E8	AX-157121806	9	19993241	0.223	3.0264	3.7233	3.6886	0.4228	TT	1.0504	1.3406
	E8	AX-157379205	16	26558696	0.2913	3.8815	4.6271	6.3069	0.4963	GG
	E8	AX-157318934	19	49150274	0.3548	3.9398	4.6884	6.6104	0.261	GG
	E9	AX-157552312	18	6555358	-0.3551	4.4472	5.2198	4.9356	0.2226	TT	1.2272	1.7478
	E9	AX-157558714	5	40485865	-0.3688	3.1879	3.8949	4.7873	0.2044	TT
	E9	AX-157074676	2	43036996	-0.2956	3.1005	3.8021	4.8331	0.4124	TT
	E9	AX-157594705	4	47793555	-0.3487	4.3993	5.1698	6.955	0.4599	TT
	E10	AX-157333937	18	2064407	0.4784	4.2271	4.9896	8.577	0.2738	CC	1.4983	1.9363
	E10	AX-157069070	12	10655900	0.4187	5.5048	6.3203	8.6691	0.4206	TT
	E12	AX-157566978	12	1258280	-0.3588	4.5237	5.2997	8.4979	0.4341	TT	1.087	1.4821
	E12	AX-157133367	1	42141245	0.3182	3.8128	4.5549	6.7131	0.4109	TT
	E12	AX-157236643	19	48021632	0.2942	3.6077	4.3389	4.1697	0.2364	GG
	E13	AX-157228835	7	169155	-0.5409	3.7009	4.4371	5.429	0.4688	AA	4.2118	5.2847
	E13	AX-157120825	11	481382	-0.4526	3.0105	3.7064	3.8751	0.4688	CC
	E13	AX-157267312	1	1419807	0.4636	3.1409	3.845	4.0591	0.4896	TT
	E14	AX-157298785	18	6620851	-0.3439	4.5641	5.3419	8.4022	0.4965	AA	1.0545	1.4055
	E14	AX-157570733	10	43785659	0.3408	3.8814	4.627	7.6252	0.3646	TT
	E15	AX-157217990	14	7160557	-0.232	3.6323	4.3648	4.9226	0.4965	AA	0.8027	1.0883
	E15	AX-157397239	4	47801472	-0.2538	3.7285	4.4662	5.8765	0.4757	CC
	E16	AX-157298785	18	6620851	-0.3945	5.3262	6.1351	10.4764	0.4965	AA	1.0163	1.4827
	E16	AX-116922970	10	44920131	-0.2709	3.0368	3.7344	4.7047	0.3819	GG
	E17	AX-157052191	14	7340373	0.1975	3.1569	3.862	2.5036	0.4688	TT	1.3627	1.5551
	E18	AX-157485362	1	33492357	-0.9182	7.0488	7.9148	17.7542	0.3875	TT	3.1271	4.3209
	E18	AX-157405505	5	38039229	-0.51	3.0065	3.7022	5.2821	0.3375	GG
	E19	AX-157463497	18	2534793	0.5921	3.3998	4.1194	6.7861	0.2895	AA	2.8641	4.1499
	E19	AX-157462104	7	20724011	0.5035	3.213	3.9216	5.7765	0.3647	GG
	E20	AX-157273776	5	4679011	0.2869	3.7122	4.449	4.1978	0.2257	TT	0.9583	1.4148
	E20	AX-157168575	19	13356347	-0.2497	3.7114	4.4482	3.9968	0.3507	CC
	E20	AX-157407730	9	37439979	-0.3865	4.6645	5.4467	8.3419	0.2535	CC
