# Supplementary material for: Identification of QTNs Controlling Seed Protein Content in Soybean Using Multi-Locus Genome-Wide Association Studies
Source: Front Plant Sci. 2018 Nov 21;9:1690. doi: 10.3389/fpls.2018.01690 (PMC6258895; doi:10.3389/fpls.2018.01690)
Supplement: TABLE S6 — The information of orthologous protein families of 17 genes annotated in the KEGG database. [file Table_6.XLSX]

## Sheet: Sheet1
Table S6 The information of orthologous protein families of 17 genes annotated in the KEGG database
Brite Hierarchies_A	Brite Hierarchies_B	Num（G）a	Num（G）b	Ortholog group ID c	Genes	K_IDs
Protein families: metabolism	Enzymes	10	12	ko01000	Glyma.01G020900;Glyma.18G028600;Glyma.12G112900;Glyma.03G100800;Glyma.10G207100;Glyma.18G027100;Glyma.10G207300;Glyma.12G113400;Glyma.04G206300;Glyma.01G046000	K00083+K00685+K00793+K00948+K01373+K05857+K16298+K19355+K21594+K21734
	Protein phosphatases and associated proteins	1		ko01009	Glyma.12G018800	K15425
	Peptidases	3		ko01002	Glyma.10G207100;Glyma.14G081600;Glyma.10G207300	K01373+K03030+K16298
Protein families: genetic information processing	Transcription factors	1	9	ko03000	Glyma.12G018000	K04683
	Messenger RNA biogenesis	1		ko03019	Glyma.18G071300	K12880
	Spliceosome	1		ko03041	Glyma.18G071300	K12880
	Transfer RNA biogenesis	1		ko03016	Glyma.18G028600	K00685
	Membrane trafficking	1		ko04131	Glyma.18G027100	K05857
	Ubiquitin system	1		ko04121	Glyma.14G081600	K03030
	Proteasome	2		ko03051	Glyma.14G081600;Glyma.12G019300	K03030+K11599
	DNA repair and recombination proteins	1		ko03400	Glyma.12G018800	K15425
	Mitochondrial biogenesis	2		ko03029	Glyma.12G017200;Glyma.04G206300	K17790+K21594
Protein families: signaling and cellular processes	Transporters	1	2	ko02000	Glyma.12G017200	K17790
	Secretion system	1		ko02044	Glyma.18G071100	K12275
a indicate the number of genes in each Brite Hierarchies_B
b indicate the total number of genes in each Brite Hierarchies_A without repetition
c indicate the ko number of Brite Hierarchies_B
